# Supplementary material for: Should the Identification Guidelines for Siamese Crocodiles Be Revised? Differing Post-Occipital Scute Scale Numbers Show Phenotypic Variation Does Not Result from Hybridization with Saltwater Crocodiles
Source: Biology (Basel). 2023 Mar 31;12(4):535. doi: 10.3390/biology12040535 (PMC10136156; doi:10.3390/biology12040535)
Supplement: Supplementary file 1 [file biology-12-00535-s001.zip]

Archive with 1 entries (1 files):
- Supplementary Material for Biology_V1.pdf
